# Supplementary material for: Age-Related Variations and Seasonal Influences: A Network Analysis of Comorbidities in Asthma Hospitalizations (2013–2023)
Source: J Clin Med. 2025 Mar 29;14(7):2350. doi: 10.3390/jcm14072350 (PMC11989303; doi:10.3390/jcm14072350)
Supplement: Supplementary file 1 [file jcm-14-02350-s001.zip]

Archive with 1 entries (1 files):
- jcm-3494012-supplementary.pdf
